# Supplementary material for: ONC201 and an MEK Inhibitor Trametinib Synergistically Inhibit the Growth of Triple-Negative Breast Cancer Cells
Source: Biomedicines. 2021 Oct 7;9(10):1410. doi: 10.3390/biomedicines9101410 (PMC8533320; doi:10.3390/biomedicines9101410)
Supplement: Supplementary file 1 [file biomedicines-09-01410-s001.zip]

Archive with 1 entries (1 files):
- biomedicines-1361838-supplementary.pdf
